# Supplementary material for: Needle penetration test - qualifying examination of 3D printable silicones for vascular models in surgical practice
Source: 3D Print Med. 2021 Aug 13;7:21. doi: 10.1186/s41205-021-00110-y (PMC8362236; doi:10.1186/s41205-021-00110-y)
Supplement: Supplementary file 2 — Additional file 2. 3D models. [file 41205_2021_110_MOESM2_ESM.zip]

Archive with 8 entries (8 files):
- Adjustmentbase_base.stl
- Adjustmentbase_top.stl
- Needleholder_base.stl
- Needleholder_plate.stl
- Sampleclamp_base.stl
- Sampleclamp_top.stl
- Sampleholder_base.stl
- Sampleholder_tiltplate.stl
